# Supplementary material for: Apoptosis Pathways Triggered by a Potent Antiproliferative Hybrid Chalcone on Human Melanoma Cells
Source: Int J Mol Sci. 2021 Dec 15;22(24):13462. doi: 10.3390/ijms222413462 (PMC8706831; doi:10.3390/ijms222413462)
Supplement: Supplementary file 1 [file ijms-22-13462-s001.zip]

Archive with 1 entries (1 files):
- ijms-1464915-supplementary.pdf
